# Supplementary material for: Skeletal Muscle Gene Expression Profile in Response to Caloric Restriction and Aging: A Role for SirT1
Source: Genes (Basel). 2021 May 5;12(5):691. doi: 10.3390/genes12050691 (PMC8147962; doi:10.3390/genes12050691)
Supplement: Supplementary file 1 [file genes-12-00691-s001.zip]

Archive with 2 entries (2 files):
- Figure S1.pdf.zip
- Suppl_tables_S1-S13.zip
